# Supplementary material for: Artificial Intelligence-Enabled 8-Channel ECG Diagnosing of Abnormalities with Wide QRS Complexes
Source: Health Data Sci. 2026 Feb 5;6:0265. doi: 10.34133/hds.0265 (PMC12873062; doi:10.34133/hds.0265)
Supplement: Supplementary 1 — Figs. S1 to S6 Tables S1 to S4 [file hds.0265.f1.zip]

Archive with 4 entries (4 files):
- renamed_36ca6.docx
- renamed_6ebbc.docx
- Supplementary Figure 3. ROC of JX-Test set with 8-channel.png
- Supplementary Figure 4. JX-Test set Confusion matrix.png
